# Supplementary material for: Outcomes of Kidney Perfusion Techniques in Transplantation from Deceased Donors: A Systematic Review and Meta-Analysis
Source: J Clin Med. 2023 Jun 6;12(12):3871. doi: 10.3390/jcm12123871 (PMC10298857; doi:10.3390/jcm12123871)
Supplement: Supplementary file 1 [file jcm-12-03871-s001.zip]

Archive with 1 entries (1 files):
- jcm-2311724-Supplementary .docx
